# Supplementary material for: Operational costs of four-dimensional flow cardiovascular magnetic resonance: A break-even analysis
Source: J Cardiovasc Magn Reson. 2025 Jun 25;27(2):101928. doi: 10.1016/j.jocmr.2025.101928 (PMC12673199; doi:10.1016/j.jocmr.2025.101928)
Supplement: Supplementary file 2 — Supplementary material [file mmc2.xlsx]

## Sheet: Breakeven Calculator 
	Inputs:
	4DF Scan Time (min)	15	<- Toggle
	CPT 75565 Reimbursement (per unit)	50	<- Toggle
	MRI Scanner Alternate Margin ($/hour)	367.651	<- Toggle
	Yearly Software Cost ($/year)	50000	<- Toggle
	MRI technician hourly wage rate ($/hour)	45	<- Toggle
	Yearly Breakeven Point (4DF Add-on scans/year):	517	=ROUNDUP(C6/(C4*4-C7*(C3/60)-C5*(C3/60)),0)

## Sheet: Breakeven Calc With Context
											Base Scan Hourly Margins
	Model Inputs:				Other Reference MRI Associated Costs	in 2024 USD					MRA	CMR (No 2DPC)	Adult Congenital
	4DF Scan Time (min)	15	<- Toggle		Contrast Solution ($/vial)*	75				Scanner Block Time (hrs)	0.75	0.75	1.5
	CPT 75565 Reimbursement (per unit)	50	<- Toggle		Nursing Labor ($/scan)*	3.75	($45/hr set at 5 minutes/scan)			Reimbursement/Scan	392.11	423.01	777.1
	MRI Scanner Alternate Margin ($/hour)	367.651	<- Toggle		PACS Cost ($/scan)*	1.5				Unit Marginal Cost	108.727	108.727	137.205
	Yearly Software Cost ($/year)	50000	<- Toggle		Example MRI technician hourly wage rate ($/hour)	37.97				Unit Contribution Margin	283.382	314.283	639.895
	MRI technician hourly wage rate ($/hour)	45	<- Toggle							Hourly Margin	377.843	419.043	426.597
					Other Reference Reimbursement Rates*	(Set to Medicare 2024b for Chicago MAC)
					71555 (MRA)*	354.09
					75561 (CMR)*	384.99
	Yearly Breakeven Point (4DF Add-on scans/year):	517	=ROUNDUP(C6/(C4*4-C7*(C3/60)-C5*(C3/60)),0)		75565 (Velocity Mapping)	47.87
					96374 (IV Contrast Administration)*	38.02
					*Not included in breakeven formula
